# Supplementary material for: Building of an Internal Transcribed Spacer (ITS) Gene Dataset to Support the Italian Health Service in Mushroom Identification
Source: Foods. 2021 May 25;10(6):1193. doi: 10.3390/foods10061193 (PMC8227961; doi:10.3390/foods10061193)
Supplement: Supplementary file 1 [file foods-10-01193-s001.zip]

Archive with 1 entries (1 files):
- foods-1200583-supplementary.pdf
